# Supplementary material for: M6A demethylase ALKBH5 mediated Igfbp4 mRNA m6A modification drives fibroblast activation and pathological upper airway fibrosis
Source: Clin Transl Med. 2026 Apr 21;16(4):e70656. doi: 10.1002/ctm2.70656 (PMC13100485; doi:10.1002/ctm2.70656)
Supplement: Supplementary file 1 — Supporting information [file CTM2-16-e70656-s002.xlsx]

## Sheet: Sheet1
Primers for qPCR
Acta2	FORWARD	ccc aga cat cag gga gta atg g
	REVERSE	tct atc gga tac ttc agc gtc a
Gapdh	FORWARD	aga agg tgg tga agc agg cat c
	REVERSE	cga agg tgg aag agt ggg agt tg
Alkbh5	FORWARD	ccc gcc atc cca ttt ctg agt c
	REVERSE	tgt gct agt tcc ttg acc atc cag
Igfbp4	FORWARD	cccacgggagaagagaaacc
	REVERSE	Gagagagctctacgcagcag
β-catenin	FORWARD	gcc atc tgt gct ctt cgt cat c
	REVERSE	taa cca caa cag gca gtc cat aat g
Antibodies
α-SMA	Westerblot Abcam（7817）	Use a concentration of 1 µg/ml
α-SMA	IF Abcam（ab202510）	1:200
Acta2	IHC Abcam（7817）	Use a concentration of 0.034 µg/ml.
COL3A1	Westerblot Proteintech（22734-1-AP）	1/5000.
COL3A1	IHC Abcam（ab7778）	1/100.
ALKBH5	Westerblot CST（#49015）	1:1000
ALKBH5	IHC CST（#49015）	1:200
COL1A1	Westerblot CST（#72026）	1:1000
COL1A1	IHC CST （#72026）	1:200
IGFBP4	Westerblot Invitrogen （PA5-116914）	1:1000
IGFBP4	IHC. Invitrogen （PA5-116914）	1:100
β-catenin	Westerblot CST (#8480)	1:1000
β-catenin	IF CST (#8480)	1:100
shRNA sequences for Alkbh5
shRNA1	FORWARD	GATCCCCTATGAGTCCTCGGAAGATTCTTCCTGTCAGAAATCTTCCGAGGACTCATAGGTTTTTG
	REVERSE	AATTCAAAAACCTATGAGTCCTCGGAAGATTTCTGACAGGAAGAATCTTCCGAGGACTCATAGGG
shRNA2	FORWARD	GATCCGATCCTGGAAATGGACAAAGACTTCCTGTCAGATCTTTGTCCATTTCCAGGATCTTTTTG
	REVERSE	AATTCAAAAAGATCCTGGAAATGGACAAAGATCTGACAGGAAGTCTTTGTCCATTTCCAGGATCG
shRNA sequences for Igfbp4
shRNA1	FORWARD	GATCCGCTGTCTTCAAGTGGAAGTTTCTTCCTGTCAGAAAACTTCCACTTGAAGACAGCTTTTTG
	REVERSE	AATTCAAAAAGCTGTCTTCAAGTGGAAGTTTTCTGACAGGAAGAAACTTCCACTTGAAGACAGCG
shRNA2	FORWARD	GATCCTCCAAGAAACAATCGCTTAATCTTCCTGTCAGAATTAAGCGATTGTTTCTTGGATTTTTG
	REVERSE	AATTCAAAAATCCAAGAAACAATCGCTTAATTCTGACAGGAAGATTAAGCGATTGTTTCTTGGAG
Primers for RIP-PCR
Site1	FORWARD	CCTGGGCATTTTCTGGCTTG
	REVERSE	CCTCCACCCCTGATTCATCC
Site2	FORWARD	CAACGCTGAATTCTGAGAGCCT
	REVERSE	TGCACACACGCCCACCC
Site3	FORWARD	TCAGATGAAAGTCTCTCCCTGG
	REVERSE	CTTAACCTTATTCTCTCCTGCTGC
HECBPA	FORWARD	CCAAGAAGTCGGTGGACAAGAACA
	REVERSE	GTCATTGTCACTGGTCAGCTCCAG
Sequences used for Dual Luciferase Reporter Assay
site1	CCTGGGCATTTTCTGGCTTGCCTGGATAGATTTAGAGACCTGCTTGTTGGCTATAATGTCTTTTCATTCTTTCTTCTTCCTTTTTTAAAAAAATCAGAACA AAACCAAAAAGTGTCCAGATCATTGTGTTTGTTTGATTTATTTACGGTTAGAGATGGGGATGAATCAGGGGTGGAGG
site2	CAACGCTGAATTCTGAGAGCCTGGTTGGATGAGAACCTTTGACTTTAAGCTCTCAGTGTCAGCCTGCACTTTGGGACTTGTTGGATTCATAGACACGTTTCCATGGCTTCTGCTTCCACACGGGTGGGCGTGTGTGCA
site3	CAGATGAAAGTCTCTCCCTGGAGGTCAAAAGTGGCCTAGAGACTCTGTATTGAGTCTCTTGCCCCTTGAGGAATAGTGGCTTGTCCCTGTCCTTGTCCTCCAGTCCCCTCCCTGATCCAGAGACTCACAGGCTCCTGACTTCACTAGCTTCCAACTTCCTTACTTACCTGGACTTTCTACAGAGGCCTCTAGCTTGGCTTTTGCCTGCAGCAGGAGAGAATAAGGTTAAG
